# Supplementary material for: A Systematic Investigation on the Influence of Intumescent Flame Retardants on the Properties of Ethylene Vinyl Acetate (EVA)/Liner Low Density Polyethylene (LLDPE) Blends
Source: Molecules. 2023 Jan 19;28(3):1023. doi: 10.3390/molecules28031023 (PMC9921819; doi:10.3390/molecules28031023)
Supplement: Supplementary file 1 [file molecules-28-01023-s001.zip]

Archive with 1 entries (1 files):
- molecules-2077306-supplementary.pdf
